# Supplementary material for: KIT is involved in melanocyte proliferation, apoptosis and melanogenesis in the Rex Rabbit
Source: PeerJ. 2020 Jun 18;8:e9402. doi: 10.7717/peerj.9402 (PMC7306216; doi:10.7717/peerj.9402)
Supplement: Supplemental Information 1 — The results indicated KIT positively regulated mRNA expression of melanogenesis-related genes, and promoted melanocyte proliferation and melanogenesis. [file peerj-08-9402-s001.xlsx]

## Sheet: Sheet1
		Figure 2-a
										Figure 2-c
					Figure 2-b
									Figure 2-e
	Figure 2-d
		Figure 2-f-GAPDH						Figure 2-f-KIT								Figure 2-g
				Figure 3-a
	Figure 3-b
								Figure 3-c
					Figure 3-c
									Figure 3-d-GAPDH						Figure 3-d-KIT
		Figure 3-e
								Figure 3-f						Figure 3-g
													Figure 4-d
				Figure 4-b				Figure 4-c
Figure 4-a
											Figure 4-f
			Figure 4-e
I
											Figure 4-h
			Figure 4-g
