# Supplementary material for: KIT is involved in melanocyte proliferation, apoptosis and melanogenesis in the Rex Rabbit
Source: PeerJ. 2020 Jun 18;8:e9402. doi: 10.7717/peerj.9402 (PMC7306216; doi:10.7717/peerj.9402)
Supplement: Supplemental Information 2 [file peerj-08-9402-s002.xlsx]

## Sheet: Figure 2-e
WH			BL			CH			BR			PC			PY
Mean	SD	N	Mean	SD	N	Mean	SD	N	Mean	SD	N	Mean	SD	N	Mean	SD	N
1	0.14898	2	12.2097	1.50678	2	5.114	2.15923	2	5.0802	2.15465	2	3.93162	1.21298	3	2.48	0.58821	3
	WH-1	1.192
	WH-2	0.829
	WH-3	0.978
	BL-1	13.2751
	BL-2	11.1442
	CH-1	6.64083
	CH-2	3.58722
	BR-1	6.60377
	BR-2	3.55664
	PC-1	2.95231
	PC-2	5.62469
	PC-3	3.16387
	PY-1	1.85674
	PY-2	3.2687
	PY-3	2.31475

## Sheet: Figure 2-g
Sample	Primary 1	Area 1	Primary 2	Area 2	Ratio（Area 2/Area 1）
BL	GAPDH	577428	KIT	453782	0.785868
CH	GAPDH	350850	KIT	122842	0.350126
BR	GAPDH	367299	KIT	114305	0.311204
GR	GAPDH	411936	KIT	141394	0.343244
GY	GAPDH	320643	KIT	195484	0.609661
WH	GAPDH	318430	KIT	64940.7	0.203941

## Sheet: Figure 3-b
		Mean	SD	N
	NC	1	0.161	3
	siRNA-158	0.457	0.144	3
	siRNA-791	0.313	0.02	3
	siRNA-921	0.36	0.036	3
NC-1	0.82534
NC-2	1.03177
NC-3	1.14289
siRNA-158-1	0.5916
siRNA-158-2	0.304782
siRNA-158-3	0.475263
siRNA-791-1	0.318742
siRNA-791-2	0.289567
siRNA-791-3	0.328584
siRNA-921-1	0.378679
siRNA-921-2	0.382556
siRNA-921-3	0.317635

## Sheet: Figure 3-c
pcDNA3.1-Myc			pcDNA3.1-Myc-KIT
Mean	SD	N	Mean	SD	N
1	0.081	3	5.242	0.527	3
pcDNA3.1-Myc-1	0.912
pcDNA3.1-Myc-2	1.107
pcDNA3.1-Myc-3	0.981
pcDNA3.1-Myc-KIT-1	5.14058
pcDNA3.1-Myc-KIT-2	4.65311
pcDNA3.1-Myc-KIT-3	5.931

## Sheet: Figure 3-e
Sample	Primary 1	Area 1	Primary 2	Area 2	Ratio（Area 2/Area 1）
siRNA-NC	GAPDH	347249	KIT	25080.6	0.0722266
siRNA-KIT	GAPDH	582471	KIT	77826.2	0.133614
pcDNA3.1-Myc-KIT	GAPDH	336185	KIT	82783.2	0.246243
pcDNA3.1-Myc	GAPDH	465000	KIT	32493.3	0.0698781

## Sheet: Figure 3-f
TYR				pcDNA3.1-Myc			pcDNA3.1-Myc-KIT
pcDNA3.1-Myc-1	0.99			Mean	SD	N	Mean	SD	N
pcDNA3.1-Myc-2	1.01		TYR	1	0.01047	3	2.3459	0.41349	6
pcDNA3.1-Myc-3	1.01		MITF	1	0.13372	6	1.6222	0.09569	3
pcDNA3.1-Myc-KIT-1	1.99		PMEL	1	0.13965	4	2.3223	0.32444	6
pcDNA3.1-Myc-KIT-2	2.84		DCT	1	0.14736	4	3.7064	0.70663	5
pcDNA3.1-Myc-KIT-3	2.36
pcDNA3.1-Myc-KIT-4	1.76
pcDNA3.1-Myc-KIT-5	2.4
pcDNA3.1-Myc-KIT-6	2.73
MITF
pcDNA3.1-Myc-1	0.97
pcDNA3.1-Myc-2	0.98
pcDNA3.1-Myc-3	1.06
pcDNA3.1-Myc-4	1.05
pcDNA3.1-Myc-5	1.07
pcDNA3.1-Myc-6	1.1
pcDNA3.1-Myc-KIT-1	1.52
pcDNA3.1-Myc-KIT-2	1.71
pcDNA3.1-Myc-KIT-3	1.64
PMEL
pcDNA3.1-Myc-1	0.92
pcDNA3.1-Myc-2	1.2
pcDNA3.1-Myc-3	0.9
pcDNA3.1-Myc-4	0.92
pcDNA3.1-Myc-KIT-1	2.79
pcDNA3.1-Myc-KIT-2	2.61
pcDNA3.1-Myc-KIT-3	1.98
pcDNA3.1-Myc-KIT-4	2.37
pcDNA3.1-Myc-KIT-5	2.08
pcDNA3.1-Myc-KIT-6	2.11
DCT
pcDNA3.1-Myc-1	1.177
pcDNA3.1-Myc-2	0.846
pcDNA3.1-Myc-3	0.977
pcDNA3.1-Myc-4	1.04
pcDNA3.1-Myc-KIT-1	3.25
pcDNA3.1-Myc-KIT-2	4.93
pcDNA3.1-Myc-KIT-3	3.22
pcDNA3.1-Myc-KIT-4	3.63
pcDNA3.1-Myc-KIT-5	3.5

## Sheet: Figure 3-g
TYR				NC			siRNA-KIT
NC-1	0.989012			Mean	SD	N	Mean	SD	N
NC-2	0.912757		TYR	1	0.092989	3	0.36833	0.017156	3
NC-3	1.09823		MITF	1	0.08744	3	0.4785	0.01543	3
siRNA-KIT-1	0.384012		PMEL	1	0.12963	7	0.34279	0.032573	5
siRNA-KIT-2	0.350143		DCT	1	0.12963	6	0.456805	0.042734	5
siRNA-KIT-3	0.370896
MITF
NC-1	1.01286
NC-2	0.906839
NC-3	1.08031
siRNA-KIT-1	0.461391
siRNA-KIT-2	0.491427
siRNA-KIT-3	0.482566
PMEL
NC-1	0.877046
NC-2	1.06875
NC-3	0.821631
NC-4	0.976242
NC-5	1.23912
NC-6	0.945065
NC-7	1.07215
siRNA-KIT-1	0.404149
siRNA-KIT-2	0.345963
siRNA-KIT-3	0.321265
siRNA-KIT-4	0.32971
siRNA-KIT-5	0.312861
DCT
NC-1	0.900947
NC-2	1.05299
NC-3	1.01077
NC-4	0.966826
NC-5	1.25511
NC-6	0.813353
siRNA-KIT-1	0.392304
siRNA-KIT-2	0.453006
siRNA-KIT-3	0.496277
siRNA-KIT-4	0.509834
siRNA-KIT-5	0.432602

## Sheet: Figure 4-a
pcDNA3.1-Myc	0.968		pcDNA3.1-Myc			pcDNA3.1-Myc-KIT
pcDNA3.2-Myc	0.943		Mean	SD	N	Mean	SD	N
pcDNA3.3-Myc	0.953		0.955	0.01	3	1.333	0.414	3
pcDNA3.1-Myc-KIT-1	1.309
pcDNA3.1-Myc-KIT-2	1.391
pcDNA3.1-Myc-KIT-3	1.298

## Sheet: Figure 4-b
NC-1	1.65092		NC			siRNA-KIT
NC-2	1.64656		Mean	SD	N	Mean	SD	N
NC-3	1.62474		1.641	0.014	3	1.518	0.0219	3
si-KIT-1	1.49294
si-KIT-2	1.52698
si-KIT-3	1.53396

## Sheet: Figure 4-c
0 h				pcDNA3.1-Myc			pcDNA3.1-Myc-KIT
pcDNA3.1-Myc-1	0.47			Mean	SD	N	Mean	SD	N
pcDNA3.1-Myc-2	0.5		0 h	0.5144	0.02746	5	0.6138	0.02561	5
pcDNA3.1-Myc-3	0.54		24 h	1.3428	0.00723	6	1.4605	0.01446	5
pcDNA3.1-Myc-4	0.53		48 h	1.5767	0.01994	4	1.7882	0.03638	3
pcDNA3.1-Myc-5	0.53		72 h	1.5988	0.02644	4	1.7939	0.01372	4
pcDNA3.1-Myc-KIT-1	0.58
pcDNA3.1-Myc-KIT-2	0.61
pcDNA3.1-Myc-KIT-3	0.63
pcDNA3.1-Myc-KIT-4	0.61
pcDNA3.1-Myc-KIT-5	0.64
24 h
pcDNA3.1-Myc-1	1.34
pcDNA3.1-Myc-2	1.35
pcDNA3.1-Myc-3	1.34
pcDNA3.1-Myc-4	1.34
pcDNA3.1-Myc-5	1.34
pcDNA3.1-Myc-6	1.35
pcDNA3.1-Myc-KIT-1	1.47
pcDNA3.1-Myc-KIT-2	1.45
pcDNA3.1-Myc-KIT-3	1.48
pcDNA3.1-Myc-KIT-4	1.46
pcDNA3.1-Myc-KIT-5	1.45
48 h
pcDNA3.1-Myc-1	1.57
pcDNA3.1-Myc-2	1.57
pcDNA3.1-Myc-3	1.61
pcDNA3.1-Myc-4	1.56
pcDNA3.1-Myc-KIT-1	1.81
pcDNA3.1-Myc-KIT-2	1.8
pcDNA3.1-Myc-KIT-3	1.75
72 h
pcDNA3.1-Myc-1	1.56
pcDNA3.1-Myc-2	1.62
pcDNA3.1-Myc-3	1.6
pcDNA3.1-Myc-4	1.62
pcDNA3.1-Myc-KIT-1	1.8
pcDNA3.1-Myc-KIT-2	1.79
pcDNA3.1-Myc-KIT-3	1.81
pcDNA3.1-Myc-KIT-4	1.78

[truncated: 3 more sheets: Figure 4-d, Figure 4-ef, Figure 4-gh]
