# Supplementary material for: KIT is involved in melanocyte proliferation, apoptosis and melanogenesis in the Rex Rabbit
Source: PeerJ. 2020 Jun 18;8:e9402. doi: 10.7717/peerj.9402 (PMC7306216; doi:10.7717/peerj.9402)
Supplement: Supplemental Information 3 — The raw pictures of “negative result” of WB with antibodies target TYR, MITF, PMEL, and DCT. [file peerj-08-9402-s003.xlsx]

## Sheet: Sheet1
	The protein expression of TYR after of KIT overexpression or knockdown							The protein expression of MITF after of KIT overexpression or knockdown
	The protein expression of PMEL after of KIT overexpression or knockdown								The protein expression of DCT after of KIT overexpression or knockdown
